# Supplementary material for: Generalising quantum imaginary time evolution to solve linear partial differential equations
Source: Sci Rep. 2024 Aug 30;14:20156. doi: 10.1038/s41598-024-70423-5 (PMC11364816; doi:10.1038/s41598-024-70423-5)
Supplement: Supplementary file 1 — Supplementary Information. [file 41598_2024_70423_MOESM1_ESM.zip]

Archive with 6 entries (5 files):
- QITE for HEAT_DATA/PaperData/
- QITE for HEAT_DATA/PaperData/2D Square Wave 5x5 qubits.hdf5
- QITE for HEAT_DATA/PaperData/2D Triangle Wave 5x5 qubits.hdf5
- QITE for HEAT_DATA/PaperData/6 qubit square wave.hdf5
- QITE for HEAT_DATA/PaperData/6 qubit triangle wave.hdf5
- QITE for HEAT_DATA/PaperData/Inverted Parabola on x, Triangle Wave on y 5x5 qubits.hdf5
